# Supplementary material for: Cardiometabolic Benefits of a Weight-Loss Mediterranean Diet/Lifestyle Intervention in Patients with Obstructive Sleep Apnea: The “MIMOSA” Randomized Clinical Trial
Source: Nutrients. 2020 May 28;12(6):1570. doi: 10.3390/nu12061570 (PMC7352432; doi:10.3390/nu12061570)
Supplement: Supplementary file 1 [file nutrients-12-01570-s001.zip]

Archive with 1 entries (1 files):
- nutrients-798364-supplementary.docx
